# Supplementary material for: The relevance of cortical lesions in patients with multiple sclerosis
Source: BMC Neurol. 2016 Oct 21;16:204. doi: 10.1186/s12883-016-0718-9 (PMC5073896; doi:10.1186/s12883-016-0718-9)
Supplement: Additional file 1: — Neuropsychological tests summarized in the three cognitive indices. (XLS 25 kb) [file 12883_2016_718_MOESM1_ESM.xls]

## Sheet: Additional_file_1.csv
Neuropsychological tests building the three indices
Index	Cognitive function	Neuropsychological test	Variables
Mnestic index	Verbal recall	Verbal learning memory test (VLMT)	Short-delay free recall (number of hits)
	Verbal recognition	Verbal learning memory test (VLMT)	Recognition (number of hits)
	Figural recall	Rey Complex Figure Test (RCFT)	Short-delay free recall (number of hits)
	Figural recognition	Rey Complex Figure Test (RCFT)	Recognition (number of hits)
Executive index	Verbal fluency	Regensburger verbal fluency test (RWT)	Number of hits
	Figural fluency	HAMASCH-5-point test	Number of hits
	Response inhibition	Delis-Kaplan Executive Function System, color word interference condition	Time to completion
	Cognitive flexibility	Delis-Kaplan Executive Function System, switching condition	Time to completion
Attention index	Tonic alertness	Tests of Attentional Performance (TAP) battery, alertness test	Median reaction time
	Phasic alertness	Tests of Attentional Performance (TAP) battery, alertness test	Median reaction time
	Selective attention	Tests of Attentional Performance (TAP) battery, Go-NoGo Test	Median reaction time
	Information processing speed	Delis-Kaplan Executive Function System, color naming condition	Time to completion
