# Supplementary material for: The relevance of cortical lesions in patients with multiple sclerosis
Source: BMC Neurol. 2016 Oct 21;16:204. doi: 10.1186/s12883-016-0718-9 (PMC5073896; doi:10.1186/s12883-016-0718-9)
Supplement: Additional file 2: — Detailed analyses of attentional, mnestic and executive functions (z-scores). (XLS 29 kb) [file 12883_2016_718_MOESM2_ESM.xls]

## Sheet: Additional_file_2.csv
Detailed analyses of attentional, mnestic and executive functions (z-scores).
	Controls (n = 43),	nCL (n = 10),	CL (n = 32),		Controls vs. N-CL	Controls vs. CL	N-CL vs. CL
	mean z-score	mean z-score	mean z-score		p-value	p-value	p-value
Mnestic functions
verbal free recall	0.3367	0.2206	-0.5231		0.757	0.006**	0.138
figural free recall	0.177	0.2571	-0.3181		0.891	0.026	0.146
verbal recognition	0.319	0.1707	-0.4757		0.194	<0.001**	0.192
figural recognition	0.1842	0.4706	-0.3946		0.322	0.018*	0.016*
Executive functions
verbal fluency a	0.4708	-0.3087	-0.5355		0.43	<0.001**	0.999
figural fluency a	0.5531	-0.3462	-0.6344		0.005**	<0.001**	0.999
response inhibition	0.25	-0.0555	-0.3178		0.145	0.037	0.988
set shifting a	0.3014	-0.3263	-0.3026		0.026*	0.201	0.999
Attentional functions
tonic alertness	0.1457	-0.0153	-0.191		0.601	0.174	0.716
phasic alertness	0.1752	-0.0936	-0.2061		0.999	0.261	0.611
selective attention	0.0791	-0.043	-0.0861		0.602	0.884	0.631
information processing speed	0.3403	-0.3386	-0.35		0.031*	0.008**	0.782
Abbreviations: CL = patients with cortical lesions; nCL = patients without cortical lesions
Note. Unless otherwise noted statistical comparisons are based on Mann-Whitney U test.
* p < 0.05; ** p < 0.01.
a Because of normal distribution in both samples a t-test was performed
